# Supplementary material for: In the Qaidam Basin, Soil Nutrients Directly or Indirectly Affect Desert Ecosystem Stability under Drought Stress through Plant Nutrients
Source: Plants (Basel). 2024 Jul 5;13(13):1849. doi: 10.3390/plants13131849 (PMC11244565; doi:10.3390/plants13131849)
Supplement: Supplementary file 1 [file plants-13-01849-s001.zip]

Archive with 1 entries (1 files):
- plants-3052067-supplementary.pdf
